# Supplementary material for: Phylogenetics and systematics of the subfamilies Cheirurinae and Deiphoninae (Trilobita)
Source: Swiss J Palaeontol. 2024 Dec 17;143(1):43. doi: 10.1186/s13358-024-00338-1 (PMC11652639; doi:10.1186/s13358-024-00338-1)
Supplement: Supplementary file 1 — Supplementary Material 1. [file 13358_2024_338_MOESM1_ESM.xlsx]

## Sheet: Sheet1
Name Specie	Authorship	Genus	Subfamily	Global Stage	Formation	Locality	Paleocontinent
Actinopeltis completa	(Barrande, 1864)	Actinopeltis	Deiphoninae	Sandbian	Letna Formation	Czech Republic (Bohemia)	Perunica (Bohemia)
Actinopeltis globosa	(Barrande, 1852)	Actinopeltis	Deiphoninae	Katian	Zahorany Formation	Czech Republic (Bohemia)	Perunica (Bohemia)
Apollonaspis arga	(Whittington, 1963)	Apollonaspis	Cheirurinae	Darriwilian	Shallow Bay Formation	Canada (Western Newfoland)	Laurentia
Arcticeraurinella arctica	Ludvigsen, 1979	Arcticeraurinella	Cheirurinae	Sandbian	Upper Esbataottine Formation	Canada (District of Mackenzie)	Laurentia
Borealaspis whittakerensis	Ludvigsen, 1976	Borealaspis	Cheirurinae	Katian	Whittaker Formation	Canada (Northwest Territories)	Laurentia
Bufoceraurus bispinosus	(Raymond and Barton 1913)	Bufoceraurus	Cheirurinae	Katian	Bobcaygeon Formation	Canada (Quebec)	Laurentia
Ceraurinella magnilobata	Tripp, 1967	Ceraurinella	Cheirurinae	Darriwilian	Stinchar Limestone Formation	Scotland (South Ayrshire)	Laurentia - Midland Valley Terrane (Scotland-Girvan)
Ceraurinella nahanniensis	Chatterton and Ludvigsen, 1976	Ceraurinella	Cheirurinae	Sandbian	Lower Esbataottine Formation	Canada (Sunblood Montains)	Laurentia
Ceraurinella typa	Cooper, 1953	Ceraurinella	Cheirurinae	Sandbian	Edinburg Formation (Lower part)	USA (Virginia)	Laurentia
Ceraurinium intermedium	(Kielan, 1955)	Cerarinium	Cheirurinae	Katian	Wolka Formation	Poland	Baltica
Ceraurinus icarus	(Billings, 1860)	Ceraurinus	Cheirurinae	Katian	Vaureal Formation	Canada (Quebec)	Laurentia
Ceraurinus marginatus	Barton, 1913	Ceraurinus	Cheirurinae	Katian	Cobourg Formation	Canada (Ontario)	Laurentia
Cerauropeltis ruedemanni	(Raymond, 1916)	Cerauropeltis	Cheirurinae	Sandbian	(Chazy group) Valcour Formation; Crown Point Formation	USA (New York)	Laurentia
Ceraurus mackensiensis	Ludvigsen, 1979	Ceraurus	Cheirurinae	Katian	Lower Whittaker Formation	Canada (Northwest Territories)	Laurentia
Ceraurus pleurexanthemus	Green, 1835	Ceraurus	Cheirurinae	Katian	Trenton group	USA (New York)	Laurentia
Cyrtometopus affinis	Angelin, 1854	Cyrtometopus	Deiphoninae	Floian	Holen Formation	Sweden (Oland)	Baltica
Cyrtometopus clavifrons	(Dalman, 1827)	Cyrtometopus	Deiphoninae	Dapingian	Expansus or Lower Ranicesp Limestone; Komstad Limestone Formation	Sweden (Ostergotland); Russia (Lynna River)	Baltica
Cyrtometopus priscus	Tjernvik, 1956	Cyrtometopus	Deiphoninae	Floian	Latorp Formation	Sweden (Narke)	Baltica
Ellipsocoryphe elliptica	(Lu, 1975)	Ellipsocoryphe	Deiphoninae	Darriwilian	Meitan Formation	China (Sichuan)	South China
Gabriceraurus gabrielsi	(Ludvigsen, 1979)	Gabriceraurus	Cheirurinae	Sandbian	Middle and Upper Esbataottine Formation, Sunblood Range	Canada (District of Mackenzie; Western Newfoundland)	Laurentia
Gabriceraurus hirsuitus	(Ludvigsen, 1979)	Gabriceraurus	Cheirurinae	Sandbian	Upper Esbataottine Formation, Sunblood Range	Canada (District of Mackenzie; Western Newfoundland)	Laurentia
Gabriceraurus proicens	(Tripp, 1967)	Gabriceraurus	Cheirurinae	Darriwilian	Stinchar Limestone Formation	Scotland (South Ayrshire)	Laurentia - Midland Valley Terrane (Scotland-Girvan)
Hadromeros subulatus	(Linnarsson, 1869)	Hadromeros	Cheirurinae	Katian	Ulunda Mudstone	Sweden (Vastergotland)	Baltica
Hemisphaerocoryphe pseudohemicranium	(Nieszkowski, 1859)	Hemisphaerocoryphe	Deiphoninae	Sandbian		Estonia (Voore quarry, Madise scarple)	Baltica
Krattaspis popovi	Pärnaste, 2003	Ktrattaspis	Deiphoninae	Floian	Maekula and Vassilkovo Beds	Russia (Ingra)	Baltica
Krattaspis viridatus	Öpik, 1937	Ktrattaspis	Deiphoninae	Floian	Leeste Formation (Mäeküla member)	Estonia (Tallinn)	Baltica
Laneites polydora	(Billings, 1865)	Laneites	Cheirurinae	Darriwilian	Table Cove Formation	Canada (Western Newfoland)	Laurentia
Lehua vinculum	(Barrande, 1872)	Lehua	Cheirurinae	Darriwilian	Dobrotiva Formation	Czech Republic (Bohemia)	Perunica (Bohemia)
Leviceraurus mammilloides	Hessin, 1998	Leviceraurus	Cheirurinae	Katian	Cobourg Formation	Canada (Ontario)	Laurentia
Mainbrookia becki	Adrain and Pérez-Peris, 2021	Mainbrookia	Deiphoninae	Dariwilian	Table Cove Formation	Canada (Newfoundland)	Laurentia
Paraceraurus aculeatus	(Eichwald, 1860)	Paraceraurus	Cheirurinae	Sandbian	Mednikovo Formation/ Viivikonna Formation	Estonia; Rusia (Sant Petesburg area)	Baltica
Parapilekia olesnaensis	(Ruzicka, 1935)	Parapilekia	Pilekiinae	Tremadocian	Milina Formation	Bohemia	Perunica (Bohemia)
Parisoceraurus rectangulus	Zhou, 1977	Parisoceraurus	Cheirurinae	Katian	Huangnehkan Formation	China (Jiangxi)	South China
Reraspis plautini	(Schmidt, 1881)	Reraspis	Deiphoninae	Darriwilian	Echinosphaerites Limestone	Estonia (Kohtla-Jarve; Erra)	Baltica
Sphaerocoryphe gemina	Tripp, 1977	Sphaerocoryphe	Deiphoninae	Sanbian	Edingurg Formation	USA (Virginia)	Laurentia
Sphaerocoryphe robusta	Walcott, 1875	Sphaerocoryphe	Deiphoninae	Katian	Cobourg Formation	USA (New York)	Laurentia
Sphaerocoryphe thomsoni	(Reed, 1906)	Sphaerocoryphe	Deiphoninae	Katian	South Threave Formation	Scotland (near Girvan)	Laurentia - Midland Valley Terrane (Scotland-Girvan)
Sycophantia seminosa	Fortey 1980	Sycophantia	Cheirurinae	Dapingian	Valhallfona Formation (Upper part of Profilbekken Member)	Norway (Spitsbergen)	Laurentia-East Svalbard (Spitsbergen)
Whittakerites planatus	Ludvigsen, 1976	Whittakerites	Cheirurinae	Katian	Lower Whittaker Formation,	Northwest Territories, Canada	Laurentia
Xylabion kirkdandiensis	Tripp, 1979	Xylabion	Cheirurinae	Darriwilian	Superstes Mudstone Formation	Scotland (South Ayrshire)	Laurentia - Midland Valley Terrane (Scotland-Girvan)
