# Supplementary material for: Phylogenetics and systematics of the subfamilies Cheirurinae and Deiphoninae (Trilobita)
Source: Swiss J Palaeontol. 2024 Dec 17;143(1):43. doi: 10.1186/s13358-024-00338-1 (PMC11652639; doi:10.1186/s13358-024-00338-1)
Supplement: Supplementary file 2 — Supplementary Material 2. [file 13358_2024_338_MOESM2_ESM.xlsx]

## Sheet: Measuraments
Species	Number	Ratio of distance from the posterior tip of the palpebral lobe to the posterior cephalic margin / maximum fixigenal length (exsag.)	Ratio of the palpebral lobe length (exsag.) / maximum fixigenal length (exsag.)	Sagittal length middle body/ width (tr.) middle body	Width (tr.) of the proximal part of the thoracic pleura / width (tr.) of the axial ring
Actinopeltis completa	L16735	?	?	?	0.723661
Actinopeltis completa	L16733	0.445004	0.212335	?	?
Actinopeltis completa	L16734	?	?	?	?
Actinopeltis globosa	L16334	0.357407	0.336412	?	0.524005
Actinopeltis globosa	L15296	?	?	0.944764	?
Apollonaspis arga	GSC 16255	0.62	0.225557	?	?
Arcticeraurinella arctica	GSC 44040	?	?	?	0.399972
Arcticeraurinella arctica	GSC 44033	0.159489	0.500091	1.18439	?
Borealaspis whittakerensis	GSC 44234	?	?	1.2872	?
Borealaspis whittakerensis	GSC 40450	0.414012	0.363262	?	?
Bufoceraurus bispinosus	ROM 46068a	0.533898	0.20339	?	0.779872
Bufoceraurus bispinosus	ROM 46070	?	?	1.38918	?
Ceraurinela typa	Whittington and Evitt (1953; Pl. 10, fig. 5)	?	?	?	0.385681
Ceraurinela typa	Whittington and Evitt (1953; Pl. 11, fig. 8)	?	?	1.44499	?
Ceraurinela typa	Whittington and Evitt (1953; Pl. 10, fig. 3)	0.295978	0.443968	?	?
Ceraurinella magnilobata	A. 6840	?	?	?	0.376667
Ceraurinella magnilobata	A. 6836	?	?	1.42524	?
Ceraurinella nahannensis	GSC 43493	?	?	?	0.385593
Ceraurinella nahannensis	UA 1318	?	?	1.30361	?
Ceraurinella nahannensis	UA 1316	0.326981	0.40389	?	?
Ceraurinium intermedium	Kielan (1955; pl II, fig. 4)	?	?	?	0.252618
Ceraurinium intermedium	IG no. 2 H. 381	?	?	1.42787	?
Ceraurinium intermedium	Kielan (1955; pl I, fig. 7)	0.333045	0.291602	?	?
Ceraurinus icarus	UC 10837	0.371401	0.273449	?	0.358002
Ceraurinus icarus	GSC 46241	?	?	1.18551	?
Ceraurinus marginatus	ROM 762	0.438016	0.304707	?	0.685497
Cerauropeltis ruedemani	MCZ 7704	?	?	1.5	?
Cerauropeltis ruedemani	MSCZ 1612	0.372775	0.209252	?	?
Ceraurus mackensis	GSC 44171	?	?	1.15434	?
Ceraurus mackensis	GSC 44156	0.224138	0.37931	?	?
Ceraurus pleurexanthemus	NYSM 4203	0.385986	0.328571	?	0.5338
Ceraurus pleurexanthemus	NYSM 4203	?	?	1.27199	?
Cyrtometopus affinis	GIT 319	0.503719	0.248432	?	0.493013
Cyrtometopus clavifrons	MCZ 1448.1	0.525745	0.204694	1.1	0.625
Cyrtometopus priscus	PU no. N 896	0.651489	0.204332	?	?
Ellipsocoryphe elliptica	NI 80770	0.690666	0.273468	?	0.826757
Gabriceraurus hirsutus	GSC 44153	?	?	?	0.666667
Gabriceraurus hirsutus	GSC 40415	0.308026	0.38	?	?
Gabriceraurus proicens	A. 6823	?	?	1.63636	?
Grabriceraurus gabrielsis	GSC 44126	?	?	?	0.647059
Grabriceraurus gabrielsis	GSC 44113	?	?	1.4175	?
Grabriceraurus gabrielsis	GSC 44074	0.4	0.277214	?	?
Hadromeros subulatus	RM Ar 15280b	0.393	0.283219	?	0.578532
Hadromeros subulatus	RM Ar 5447	?	?	1.45339	?
Hemisphaerocoryphe pseudohemicranium	Kreuger (1992, Pl. 4, fig. 1)	?	?	0.908397	0.4
Hemisphaerocoryphe pseudohemicranium	Kreuger (1992, Pl. 3, fig. 10)	0.601387	0.269861	?	?
Krattaspis popovi	GIT317_17	?	?	?	0.46612
Krattaspis popovi	GIT318_31	?	?	1.02	?
Krattaspis popovi	GIT317_11	0.32551	0.503569	?	?
Krattaspis viridatus	?	?	?	?	?
Laneites polydorus	GSC 135177	?	?	?	0.786667
Laneites polydorus	GSC 135168	?	?	1.30295	?
Laneites polydorus	GSC 18347	0.430382	0.229647	?	?
Lehua vinculum	L19066	?	?	?	0.61
Leviceraurus mammilloides	ROM 45227	0.388112	0.200905	?	0.510096
Leviceraurus mammilloides	ROM 45226	?	?	1.18604	?
Mainbrookia becki	GSC 135207	0.333463	0.242041	?	?
Paraceraurus aculeatus	TUG 1085-79	?	?	?	0.61
Paraceraurus aculeatus	TUG 1672-52	?	?	1.07193	?
Paraceraurus aculeatus	TUG 1085-80	0.295275	0.268516	?	?
Parapilekia olesnaensis	M121	0.690378		?	0.770862
Parisoceraurus rectangukus	NI 101767	0.545804	0.285655	?	0.331854
Reraspis plautini	TUG_1087_24	0.285139	0.429621	?	0.508995
Reraspis plautini	TUG_1086_26	?	?	1.04	?
Sphaerocoryphe gemina	ROM 50740	?	?	1.30855	?
Sphaerocoryphe gemina	ROM 50741	0.697492	0.235176	?	?
Sphaerocoryphe robustus	MCZ 110893	?	?	?	0.639344
Sphaerocoryphe robustus	GSC 44270	?	?	0.853524	?
Sphaerocoryphe robustus	GSC 40451	0.380512	0.239821	?	?
Sphaerocoryphe thomsoni	BM In23470	?	?	?	0.777509
Sphaerocoryphe thomsoni	HM A832/3	?	?	0.955621	?
Sphaerocoryphe thomsoni	HM A839/1	0.303296	0.483794	?	?
Sycophantia seminosa	PMO NF 125	0.528718	0.222978	?	?
Whittakerites planatus	GSC 44222	?	?	?	0.636961
Whittakerites planatus	GSC 44194	0.173762	0.347069	?	?
Whittakerites planatus	GSC 44216	?	?	0.97361
Xylabion kirklandiensis	A. 1463b	?	?	1.61876	?
