# Supplementary material for: Phylogenetics and systematics of the subfamilies Cheirurinae and Deiphoninae (Trilobita)
Source: Swiss J Palaeontol. 2024 Dec 17;143(1):43. doi: 10.1186/s13358-024-00338-1 (PMC11652639; doi:10.1186/s13358-024-00338-1)
Supplement: Supplementary file 3 — Supplementary Material 3. [file 13358_2024_338_MOESM3_ESM.nex]

#NEXUS

    [ File output by Morphobank v3.0 (http://www.morphobank.org); 2024-02-28 16.10.32 ]

    BEGIN TAXA;
    DIMENSIONS NTAX=40;
    TAXLABELS
    		'Parapilekia olesnaensis'
		'Krattaspis popovi'
		'Krattaspis viridatus'
		'Cyrtometopus affinis'
		'Cyrtometopus clavifrons'
		'Cyrtometopus priscus'
		'Reraspis plautini'
		'Actinopeltis completa'
		'Actinopeltis globosa'
		'Hemisphaerocoryphe pseudohemicranium'
		'Ellipsocoryphe elliptica'
		'Mainbrookia becki'
		'Sphaerocoryphe gemina'
		'Sphaerocoryphe robustus'
		'Sphaerocoryphe thomsoni'
		'Apollonaspis arga'
		'Sycophantia seminosa'
		'Laneites polydorus'
		'Lehua vinculum'
		'Cerauropeltis ruedemanni'
		'Ceraurinella magnilobata'
		'Ceraurinella typa'
		'Arcticeraurinella arctica'
		'Ceraurinella nahanniensis'
		'Xylabion kirklandiensis'
		'Gabriceraurus proicens'
		'Gabriceraurus gabrielsi'
		'Gabriceraurus hirsuitus'
		'Ceraurus pleurexanthemus'
		'Ceraurus mackensiensis'
		'Paraceraurus aculeatus'
		'Bufoceraurus bispinosus'
		'Leviceraurus mammilloides'
		'Whittakerites planatus'
		'Borealaspis whittakerensis'
		'Ceraurinus marginatus'
		'Ceraurinus icarus'
		'Ceraurinium intermedium'
		'Hadromeros subulatus'
		'Parisoceraurus rectangulus'
    ;
    ENDBLOCK;

    BEGIN CHARACTERS;
	DIMENSIONS NCHAR=64;
	FORMAT DATATYPE=STANDARD GAP=- MISSING=? SYMBOLS="01234";
	CHARLABELS
		 [1] 'Direction of the glabellar sides from the occipital furrow to S3'
		 [2] 'Size of the anterior glabellar lobe'
		 [3] 'Shape of the anterior glabellar lobe'
		 [4] 'Degree of inflation of the glabella'
		 [5] 'Glabella dorsally overlap anterior border of the cranidium '
		 [6] 'Glabellar sculpture'
		 [7] 'Distribution of the ornamentation'
		 [8] 'Glabellar tubercles simetrically organised in hopaspid'
		 [9] 'Three pits in the anterior glabellar lobe'
		 [10] 'Slope of the anterior border from the horizontal'
		 [11] 'Definition of the anterior border furrow laterally, separating the anterior border of the cranidium from the fixigena'
		 [12] 'Expression of glabellar furrows S2 and S3'
		 [13] 'Orientation of glabellar furrows S2 and S3 '
		 [14] 'Width (tr.) S2 and S3'
		 [15] 'S1 transglabellar, connected across the glabella'
		 [16] 'Depth of the transglabellar S1'
		 [17] 'Orientation of S1 at the distal part adjacent to the axial furrow'
		 [18] 'Orientation of S1 proximally'
		 [19] 'Width of S2 and S3 respect S1'
		 [20] 'Shape of the posterior margin of the glabella '
		 [21] 'Shape of the occipital ring '
		 [22] 'Position of the eye'
		 [23] 'Length (exsag.) of the palpebral lobe'
		 [24] 'C-Shaped palpebral lobe'
		 [25] 'Definition of the eye ridge in holaspid'
		 [26] 'Presence of sutural ridge along the anterior section of the facial suture, being continuous with the anterior border of the cranidium'
		 [27] 'Eye ridge cross the fixigena'
		 [28] 'Genal spine elongated, with a stout base at the genal angle'
		 [29] 'Prefixigenal spines'
		 [30] 'Number of prefixigenal spines'
		 [31] 'Fixigena tuberculated'
		 [32] 'Pair of tubercles alienated in the fixigen, posterior to the palpebral lobe '
		 [33] 'Direction of the posterior branch of the facial suture from the palpebral lobe to the lateral border furrow'
		 [34] 'Rostral plate bearing a pair of spines'
		 [35] 'Anterior lobe of the middle body of the hypostome overlap the hypostome anterior border'
		 [36] 'Shape of the anterior border of the hypostome'
		 [37] 'Definition of the maculae '
		 [38] 'Shape of the posterior border of the hypostome'
		 [39] 'Pair of posteriorly directed spines in the posterior border of the hypostome'
		 [40] 'Length of the hypostome middle body'
		 [41] 'Anteroposterior exsagittal constriction of the thoracic pleura'
		 [42] 'Width proximal part of the thoracic pleura'
		 [43] 'Orientation of the pleural furrow'
		 [44] 'Type of pleural furrow'
		 [45] 'Pleural furrow turns forwards abaxially (exsag.) at the fulcrum'
		 [46] 'Thoracic axial ring bear pair of tubercles'
		 [47] 'Maximum number of thoracic segments in late holaspid'
		 [48] 'First pygidial segment furrowed'
		 [49] 'Dorsal inflation of the pygidial axial rings'
		 [50] 'Second most posterior axial ring differentiated by axial furrow from the pleural field'
		 [51] 'First pygidial segment is a thoracic segment not detached '
		 [52] 'Size of the anterior pygidial flange'
		 [53] 'Macropleural pygidial spines'
		 [54] 'First pair of pygidial pleural spine carinated'
		 [55] 'Pygidial pleural field fused forming a pygidial margin, with the posterior pleural spines absent or highly reduced'
		 [56] 'Size of second pygidial pleural spine'
		 [57] 'Size of last pair of pygidial spines'
		 [58] 'Posterior margin of the pygidium between the last pair of pygidial spines curved posteriorly'
		 [59] 'Most posterior pleural spines fused'
		 [60] 'Degree of fusion of the posterior pair of pygidial pleural spines '
		 [61] 'Degree of differentiation of the terminal piece '
		 [62] 'Pair of ventral projection in the pygidial rim'
		 [63] 'Maximum number of axial rings in the pygidium in late holaspides'
		 [64] 'Number of segments in the trunk in late holaspid'
	;
	STATELABELS
		1
		'Narrowing anteriorly'
		'Parallel-sided'
		'Expanding anteriorly'
		'Laterally convex'
		,
		2
		'Similar size to the rest of the glabellar lobes'
		'Greatly enlarged, clearly distinct from the rest of glabellar lobes'
		,
		3
		'Sub-oval with anterior margin transverse or almost transverse in medial area, anterolateral corners rounded'
		'Semi-circular with anterior margin greatly bowed anteriorly'
		'Sub-rectangular, with anterior margin transversal and anterolateral corners relatively pointed'
		'Sub-trapezoidal, with medial part of the anterior margin transversal, anterolateral corners slightly rounded and lateral side of the anterior margin sloping posterolaterally'
		,
		4
		'From flat to slightly inflated'
		'Moderately inflated'
		'Dramatically inflated'
		,
		5
		'Absent'
		'Present'
		,
		6
		'Smooth or tiny granulated'
		'Granulated'
		'Bearing coarse tubercles'
		,
		7
		'Sparse arranged'
		'Densely arranged'
		,
		8
		'Equally distributed overall the surface'
		'Tubercles organised simetrically by pairs'
		,
		9
		'Absent'
		'Present'
		,
		10
		'Transverse'
		'Downturned anteriorly '
		,
		11
		'Present, well defined'
		'Highly effaced'
		,
		12
		'Present'
		'Absent or highly effaced'
		,
		13
		'Backwards'
		'Transversal'
		,
		14
		'Wide (tr.) at least one quarter of the glabellar width'
		'Narrow (tr.), reduced to the glabellar margin'
		,
		15
		'Absent'
		'Present'
		,
		16
		'Shallow, expressed as a faint depression'
		'Deeply incised, well defined'
		,
		17
		'Posteriorly directed'
		'Transversal'
		,
		18
		'S1 bending posteriorly running oblique downwards and inwards'
		'S1 bending posteriorly, running parallel to the anteroposterior axis'
		,
		19
		'S3 and S2 same width (tr.) than S1'
		'S3 and S2 narrower (tr.) S1'
		'S3 and S2 wider (tr.) than S1'
		,
		20
		'Bowed anteriorly at medial part'
		'Transverse'
		,
		21
		'Rectangular '
		'Sub-trapezoidal, with anterior margin anteriorly convex'
		'Bowed anteriorly '
		,
		22
		'Anterior (Ratio of distance from the posterior tip of the palpebral lobe to the posterior cephalic margin / cranidial sagittal length ≥ 0.45)'
		'Medial (Ratio < 0.45 and > 0.25)'
		'Posterior (Ratio ≤ 0.25)'
		,
		23
		'Short (Length exsag. of the palpebral lobe/length exsag. of the fixigena ≤ 0.35)'
		'Relatively long (Length exsag. of the palpebral lobe/length exsag. of the fixigena > 0.35)'
		,
		24
		'Absent'
		'C shaped, intewards and outwards margins broadly bowed outwardly'
		,
		25
		'Well defined by an eye ridge furrow'
		'Absent or not well defined by an eye ridge furrow '
		,
		26
		'Absent'
		'Present'
		,
		27
		'Absent'
		'Present'
		,
		28
		'Absent'
		'Present'
		,
		29
		'Absent'
		'Present'
		,
		30
		'1'
		'2'
		,
		31
		'Fixigena without tubercles'
		'Fixigena with tubercles'
		,
		32
		'Absent'
		'Present'
		,
		33
		'Sloping posteriorly'
		'Transversal'
		'Sloping anteriorly'
		,
		34
		'Absent'
		'Present'
		,
		35
		'Absent'
		'Present'
		,
		36
		'Slightly bowed anteriorly, abaxially anterior wings from almost transversal to slightly turned posteriorly  '
		'Greatly bowed anteriorly, abaxially anterior wings turned posteriorly '
		'Transversal adaxially, anterior wings turning forward abaxially'
		,
		37
		'Well defined'
		'Not well defined'
		,
		38
		'Posteriorly bowed broadly'
		'Transverse'
		'Slightly anteriorly bowed'
		,
		39
		'Absent'
		'Present'
		,
		40
		'Elongated (Sagittal length / Maximum width > 1.2)'
		'Non elongated (Sagittal length / Maximum width > 1.2)'
		,
		41
		'Absent'
		'Present'
		,
		42
		'Long (≥0.75)'
		'Medium (≥0.4 <0.75)'
		'Short (width of proximal part of the thoracic pleura/width of axial ring <0.4)'
		,
		43
		'Running slightly oblique from the anterior corner of the pleura, straight all along the furrow'
		'Transversal'
		'Oblique adaxially and transversal abaxially '
		'Oblique slightly curved abaxially'
		,
		44
		'Continuous furrow'
		'Line of pits'
		,
		45
		'Absent'
		'Shallow, as a small depression '
		'Well defined'
		,
		46
		'Absent'
		'Present'
		,
		47
		'14'
		'11'
		'10'
		'9'
		,
		48
		'Present'
		'Absent'
		,
		49
		'Axial rings inflated dorsally, being the first the most inflated, and decreasing in inflation gradually posteriorly'
		'First axial ring inflated, second and third flat and extremely reduced, creating flat depression between the first axial ring and the pygidial rim'
		,
		50
		'Differentiated'
		'Not differentiated'
		,
		51
		'Absent'
		'Present'
		,
		52
		'From small to medium size, never exceeding the maximum pygidial width (tr.) '
		'Strongly developed, laterally prominent'
		,
		53
		'Absent'
		'Present'
		,
		54
		'Absent'
		'Present'
		,
		55
		'Absent'
		'Present'
		,
		56
		'Long, well differentiated from the pygidial margin'
		'Short, as a small triangular notch in the pygidial margin'
		'Absent, no pleural spine'
		,
		57
		'Long, well developed'
		'Short, as triangular notches'
		'Absent'
		,
		58
		'Absent'
		'Present'
		'Extended in a small spine'
		,
		59
		'Absent'
		'Present'
		,
		60
		'Partially fused, with the tip of the spine visible'
		'Completely fused'
		,
		61
		'Well differentiated'
		'Almost not differentiated or absent'
		,
		62
		'Absent'
		'Present'
		,
		63
		'5'
		'4'
		'3'
		,
		64
		'19'
		'15'
		'14'
		'13'
		
	;
	MATRIX
	'Parapilekia olesnaensis'		                       000000--0000000-0000000000000-000000000?0000-00000000-00000-0000
	'Krattaspis popovi'		                             101111-0011011?-0010011110-00-0020000001112000100?001001100-1022
	'Krattaspis viridatus'		                          201111-0011011100-110??100000-00200000011??????00?001001100-102?
	'Cyrtometopus affinis'		                          101110--0110100-0010000011-00-0001??????1120001001001000100-1022
	'Cyrtometopus clavifrons'		                       101110--0110100-0010000011-00-00110001011120001001001000100-1022
	'Cyrtometopus priscus'		                          101010--0100100-0011000000000-001000010????????001001001200-102?
	'Reraspis plautini'		                             200011-00110100-0010111000000-00000010011110002101000000000-1023
	'Actinopeltis completa'		                         301110--0??0?00-00110100?0?00-00?00010011111001101000000000-1011
	'Actinopeltis globosa'		                          301210--0?00110-0011010010-00-00100010011111001101000000000-1011
	'Hemisphaerocoryphe pseudohemicranium'		          301211-00111--110011200011-00-00000011111110002101001010200-1023
	'Ellipsocoryphe elliptica'		                      301211-00111--11001??000??-00-00?0??????001000110?001011100-1?22
	'Mainbrookia becki'		                             301211-00111--110-11010010-0101010???????????-?101001011100-112?
	'Sphaerocoryphe gemina'		                         301211-00111--110-1?200010-01010?000?1001?100031011-1012200-1113
	'Sphaerocoryphe robustus'		                       301211-00111--110-10210010-010102002110111??0031111-1012200-1113
	'Sphaerocoryphe thomsoni'		                       301211-00111--110-10211010-011002002010110100031011-1012200-1113
	'Apollonaspis arga'		                             100001-00000000-0000000000000-1000??????????????????????????????
	'Sycophantia seminosa'		                          102000--0000000-0101000000100-0010?????????????000001001100-002?
	'Laneites polydorus'		                            100000--0000000-00010100001?0-00?0100010103010?001001001100-102?
	'Lehua vinculum'		                                2000?0--00?0000-00010???1??00-00?0??????0130001000000000000-1022
	'Cerauropeltis ruedemanni'		                      103001-00000100-1100110100100-00201101101?30?0?0000010001?0-002?
	'Ceraurinella magnilobata'		                      101000--00?0100-000011?100?00-00001?0100123020?0000110001010102?
	'Ceraurinella typa'		                             100001-00000100-0010111100100-1010110110123010100100100010101022
	'Arcticeraurinella arctica'		                     103000--0000100-0000121100100-0020110101123010100100100010111022
	'Ceraurinella nahanniensis'		                     101000--0010100-0000111100100-0020110100123010100100100010101022
	'Xylabion kirklandiensis'		                       100000--00?0100-0000??1100100-00?01101001?3010?000011000100-102?
	'Gabriceraurus proicens'		                        200001-00000100-11010??1???00-10001100101?3010?000001001110-102?
	'Gabriceraurus gabrielsi'		                       200001-01000100-1101110100100-1020111000113010?000001001110-102?
	'Gabriceraurus hirsuitus'		                       200001-01000100-1101110100110-1020??????1130101000001001110-1022
	'Ceraurus pleurexanthemus'		                      200002011000110-0110110100110-11101110001130111101001012200-1022
	'Ceraurus mackensiensis'		                        200002011000110-1100120100110-1120011001???????110001012200-102?
	'Paraceraurus aculeatus'		                        103001-00000100-0000110100110-102000?0011130101000001000020-0022
	'Bufoceraurus bispinosus'		                       200002110000100-1100100100?10-10201110001030201000001000020-1022
	'Leviceraurus mammilloides'		                     103002011000110-1110110100110-01201010011130111000001012200-1022
	'Whittakerites planatus'		                        201000--1000110-1100120100110-0020010001113010?110001012200-102?
	'Borealaspis whittakerensis'		                    201002010000110-1111?10100?10-1??0?????????????000001011110-102?
	'Ceraurinus marginatus'		                         102000--0010100-1-00110100100-0020??????1130101000001100100-1022
	'Ceraurinus icarus'		                             102000--0010100-1100110100100-00100001011230101000000100100-1022
	'Ceraurinium intermedium'		                       111010--0000100-0000110110-00-00201101001230201000011002200-1022
	'Hadromeros subulatus'		                          211010--0000100-0020110100100-00101101001130201000001000100-0022
	'Parisoceraurus rectangulus'		                    211000--0000100-0000100100100-0010??????1230201000001001100-0022
    ;
    ENDBLOCK;

          BEGIN ASSUMPTIONS;
      TYPESET * UNTITLED = unord: 1 - 64;
      ENDBLOCK;
      
