# Supplementary material for: Phylogenetics and systematics of the subfamilies Cheirurinae and Deiphoninae (Trilobita)
Source: Swiss J Palaeontol. 2024 Dec 17;143(1):43. doi: 10.1186/s13358-024-00338-1 (PMC11652639; doi:10.1186/s13358-024-00338-1)
Supplement: Supplementary file 4 — Supplementary Material 4. [file 13358_2024_338_MOESM4_ESM.tre]

tread 'tree(s) from TNT, for data in C:\Users\User\Downloads\mbank_X26496_2023-11-02-0048.tnt'
(0 (15 (18 ((5 (((1 2 )((6 (7 8 ))((9 10 )(11 (12 (13 14 ))))))(3 4 )))(16 (17 (30 (((19 (25 (26 27 (31 (34 ((28 32 )(29 33 )))))))((24 (20 (37 (38 39 ))))(21 22 23 )))(35 36 )))))))));
proc-;
