# Supplementary material for: Phylogenetics and systematics of the subfamilies Cheirurinae and Deiphoninae (Trilobita)
Source: Swiss J Palaeontol. 2024 Dec 17;143(1):43. doi: 10.1186/s13358-024-00338-1 (PMC11652639; doi:10.1186/s13358-024-00338-1)
Supplement: Supplementary file 6 — Supplementary Material 6. [file 13358_2024_338_MOESM6_ESM.tre]

tread 'tree(s) from TNT, for data in C:\Users\User\Downloads\mbank_X26496_2024-06-27-1206.tnt'
(0 (15 (18 ((5 (((1 2 )((6 (7 8 ))((9 10 )(11 (12 (13 14 ))))))(3 4 )))(16 (17 (30 (((19 (25 (26 (27 (31 (34 (32 (28 (29 33 )))))))))(((20 37 )(38 39 ))(24 (22 (21 23 )))))(35 36 )))))))))*
(0 (15 (18 ((5 (((1 2 )((6 (7 8 ))((9 10 )(11 (12 (13 14 ))))))(3 4 )))(16 (17 (30 (((19 ((25 (26 27 ))(31 (34 (32 (28 (29 33 )))))))(((20 37 )(38 39 ))(24 (22 (21 23 )))))(35 36 )))))))))*
(0 (15 (18 ((5 (((1 2 )((6 (7 8 ))((9 10 )(11 (12 (13 14 ))))))(3 4 )))(16 (17 (30 (((19 (25 ((26 27 )(31 (34 (32 (28 (29 33 ))))))))(((20 37 )(38 39 ))(24 (22 (21 23 )))))(35 36 )))))))))*
(0 (15 (18 ((5 (((1 2 )((6 (7 8 ))((9 10 )(11 (12 (13 14 ))))))(3 4 )))(16 (17 (30 (((19 (25 (26 (27 (31 (34 ((28 32 )(29 33 ))))))))(((20 37 )(38 39 ))(24 (22 (21 23 )))))(35 36 )))))))))*
(0 (15 (18 ((5 (((1 2 )((6 (7 8 ))((9 10 )(11 (12 (13 14 ))))))(3 4 )))(16 (17 (30 (((19 (25 (26 (27 (31 (34 (32 (28 (29 33 )))))))))((20 (37 (38 39 )))(24 (22 (21 23 )))))(35 36 )))))))))*
(0 (15 (18 ((5 (((1 2 )((6 (7 8 ))((9 10 )(11 (12 (13 14 ))))))(3 4 )))(16 (17 (30 (((19 (25 (26 (27 (31 (34 (28 (32 (29 33 )))))))))(((20 37 )(38 39 ))(24 (22 (21 23 )))))(35 36 )))))))))*
(0 (15 (18 ((5 (((1 2 )((6 (7 8 ))((9 10 )(11 (12 (13 14 ))))))(3 4 )))(16 (17 (30 (((19 (25 (26 (27 (31 (34 (32 (28 (29 33 )))))))))((24 (20 (37 (38 39 ))))(22 (21 23 ))))(35 36 )))))))))*
(0 (15 (18 ((5 (((1 2 )((6 (7 8 ))((9 10 )(11 (12 (13 14 ))))))(3 4 )))(16 (17 (30 (((19 ((25 (26 27 ))(31 (34 (32 (28 (29 33 )))))))((20 (37 (38 39 )))(24 (22 (21 23 )))))(35 36 )))))))))*
(0 (15 (18 ((5 (((1 2 )((6 (7 8 ))((9 10 )(11 (12 (13 14 ))))))(3 4 )))(16 (17 (30 (((19 ((25 (26 27 ))(31 (34 (28 (32 (29 33 )))))))(((20 37 )(38 39 ))(24 (22 (21 23 )))))(35 36 )))))))))*
(0 (15 (18 ((5 (((1 2 )((6 (7 8 ))((9 10 )(11 (12 (13 14 ))))))(3 4 )))(16 (17 (30 (((19 ((25 (26 27 ))(31 (34 ((28 32 )(29 33 ))))))(((20 37 )(38 39 ))(24 (22 (21 23 )))))(35 36 )))))))))*
(0 (15 (18 ((5 (((1 2 )((6 (7 8 ))((9 10 )(11 (12 (13 14 ))))))(3 4 )))(16 (17 (30 (((19 ((25 (26 27 ))(31 (34 (32 (28 (29 33 )))))))((24 (20 (37 (38 39 ))))(22 (21 23 ))))(35 36 )))))))))*
(0 (15 (18 ((5 (((1 2 )((6 (7 8 ))((9 10 )(11 (12 (13 14 ))))))(3 4 )))(16 (17 (30 (((19 (25 ((26 27 )(31 (34 (32 (28 (29 33 ))))))))((20 (37 (38 39 )))(24 (22 (21 23 )))))(35 36 )))))))))*
(0 (15 (18 ((5 (((1 2 )((6 (7 8 ))((9 10 )(11 (12 (13 14 ))))))(3 4 )))(16 (17 (30 (((19 (25 ((26 27 )(31 (34 (28 (32 (29 33 ))))))))(((20 37 )(38 39 ))(24 (22 (21 23 )))))(35 36 )))))))))*
(0 (15 (18 ((5 (((1 2 )((6 (7 8 ))((9 10 )(11 (12 (13 14 ))))))(3 4 )))(16 (17 (30 (((19 (25 ((26 27 )(31 (34 ((28 32 )(29 33 )))))))(((20 37 )(38 39 ))(24 (22 (21 23 )))))(35 36 )))))))))*
(0 (15 (18 ((5 (((1 2 )((6 (7 8 ))((9 10 )(11 (12 (13 14 ))))))(3 4 )))(16 (17 (30 (((19 (25 ((26 27 )(31 (34 (32 (28 (29 33 ))))))))((24 (20 (37 (38 39 ))))(22 (21 23 ))))(35 36 )))))))))*
(0 (15 (18 ((5 (((1 2 )((6 (7 8 ))((9 10 )(11 (12 (13 14 ))))))(3 4 )))(16 (17 (30 (((19 (25 (26 (27 (31 (34 ((28 32 )(29 33 ))))))))((20 (37 (38 39 )))(24 (22 (21 23 )))))(35 36 )))))))))*
(0 (15 (18 ((5 (((1 2 )((6 (7 8 ))((9 10 )(11 (12 (13 14 ))))))(3 4 )))(16 (17 (30 (((19 (25 (26 (27 (31 (34 ((28 32 )(29 33 ))))))))((24 (20 (37 (38 39 ))))(22 (21 23 ))))(35 36 )))))))))*
(0 (15 (18 ((5 (((1 2 )((6 (7 8 ))((9 10 )(11 (12 (13 14 ))))))(3 4 )))(16 (17 (30 (((19 (25 (26 (27 (31 (34 (28 (32 (29 33 )))))))))((20 (37 (38 39 )))(24 (22 (21 23 )))))(35 36 )))))))))*
(0 (15 (18 ((5 (((1 2 )((6 (7 8 ))((9 10 )(11 (12 (13 14 ))))))(3 4 )))(16 (17 (30 (((19 (25 (26 (27 (31 (34 (28 (32 (29 33 )))))))))((24 (20 (37 (38 39 ))))(22 (21 23 ))))(35 36 )))))))))*
(0 (15 (18 ((5 (((1 2 )((6 (7 8 ))((9 10 )(11 (12 (13 14 ))))))(3 4 )))(16 (17 (30 (((19 ((25 (26 27 ))(31 (34 (28 (32 (29 33 )))))))((20 (37 (38 39 )))(24 (22 (21 23 )))))(35 36 )))))))))*
(0 (15 (18 ((5 (((1 2 )((6 (7 8 ))((9 10 )(11 (12 (13 14 ))))))(3 4 )))(16 (17 (30 (((19 ((25 (26 27 ))(31 (34 ((28 32 )(29 33 ))))))((20 (37 (38 39 )))(24 (22 (21 23 )))))(35 36 )))))))))*
(0 (15 (18 ((5 (((1 2 )((6 (7 8 ))((9 10 )(11 (12 (13 14 ))))))(3 4 )))(16 (17 (30 (((19 ((25 (26 27 ))(31 (34 (28 (32 (29 33 )))))))((24 (20 (37 (38 39 ))))(22 (21 23 ))))(35 36 )))))))))*
(0 (15 (18 ((5 (((1 2 )((6 (7 8 ))((9 10 )(11 (12 (13 14 ))))))(3 4 )))(16 (17 (30 (((19 ((25 (26 27 ))(31 (34 ((28 32 )(29 33 ))))))((24 (20 (37 (38 39 ))))(22 (21 23 ))))(35 36 )))))))))*
(0 (15 (18 ((5 (((1 2 )((6 (7 8 ))((9 10 )(11 (12 (13 14 ))))))(3 4 )))(16 (17 (30 (((19 (25 ((26 27 )(31 (34 (28 (32 (29 33 ))))))))((20 (37 (38 39 )))(24 (22 (21 23 )))))(35 36 )))))))))*
(0 (15 (18 ((5 (((1 2 )((6 (7 8 ))((9 10 )(11 (12 (13 14 ))))))(3 4 )))(16 (17 (30 (((19 (25 ((26 27 )(31 (34 ((28 32 )(29 33 )))))))((20 (37 (38 39 )))(24 (22 (21 23 )))))(35 36 )))))))))*
(0 (15 (18 ((5 (((1 2 )((6 (7 8 ))((9 10 )(11 (12 (13 14 ))))))(3 4 )))(16 (17 (30 (((19 (25 ((26 27 )(31 (34 (28 (32 (29 33 ))))))))((24 (20 (37 (38 39 ))))(22 (21 23 ))))(35 36 )))))))))*
(0 (15 (18 ((5 (((1 2 )((6 (7 8 ))((9 10 )(11 (12 (13 14 ))))))(3 4 )))(16 (17 (30 (((19 (25 ((26 27 )(31 (34 ((28 32 )(29 33 )))))))((24 (20 (37 (38 39 ))))(22 (21 23 ))))(35 36 )))))))));
proc-;
